# Supplementary material for: Effect of Genotype on the Response to Diet in Cardiovascular Disease—A Scoping Review
Source: Healthcare (Basel). 2024 Nov 16;12(22):2292. doi: 10.3390/healthcare12222292 (PMC11593456; doi:10.3390/healthcare12222292)
Supplement: Supplementary file 1 [file healthcare-12-02292-s001.zip]

Archive with 1 entries (1 files):
- healthcare-3239339-supplementary.pdf
